# Supplementary material for: Shared donor–recipient γδ T‐cell phenotypic and repertoire features associate with cytomegalovirus reactivation after allogeneic haematopoietic stem cell transplantation
Source: Clin Transl Immunology. 2025 Dec 17;14(12):e70068. doi: 10.1002/cti2.70068 (PMC12710090; doi:10.1002/cti2.70068)
Supplement: Supplementary file 1 — Supplementary table 1 Supplementary table 2 Supplementary figure 1 Supplementary figure 2 Supplementary figure 3 Supplementary figure 4 Supplementary figure 5 Supplementary figure 6 Supplementary figure 7 Supplementary figure 8 Supplementary figure 9 [file CTI2-14-e70068-s001.zip]

Archive with 2 entries (2 files):
- cti270068-sup-0001-Supinfo.pdf
- 3_251201_Supplementary materials_Legends_All_edits_Clean.docx
